# Supplementary material for: Halotolerant Mycorrhizal Symbiosis Enhances Tolerance in Limonium Species Under Long-Term Salinity
Source: Genes (Basel). 2025 Sep 15;16(9):1084. doi: 10.3390/genes16091084 (PMC12470191; doi:10.3390/genes16091084)
Supplement: Supplementary file 1 [file genes-16-01084-s001.zip]

Archive with 1 entries (1 files):
- genes-3822871-supplementary.pdf
